# Supplementary material for: Investigating the Use of Diagnostic Genes in Integrated Monitoring with a Laboratory and Field Study on Flounder (Platichthys flesus)
Source: Toxics. 2025 Mar 12;13(3):203. doi: 10.3390/toxics13030203 (PMC11945703; doi:10.3390/toxics13030203)
Supplement: Supplementary file 1 [file toxics-13-00203-s001.zip]

Archive with 1 entries (1 files):
- toxics-3407761-supplementary.pdf
